# Supplementary material for: Cyclosporin A as a Potential Insecticide to Control the Asian Corn Borer Ostrinia furnacalis Guenée (Lepidoptera: Pyralidae)
Source: Insects. 2022 Oct 21;13(10):965. doi: 10.3390/insects13100965 (PMC9604310; doi:10.3390/insects13100965)
Supplement: Supplementary file 1 [file insects-13-00965-s001.zip]

Archive with 1 entries (1 files):
- insects-1878383-supplementary.pdf
